# Supplementary material for: A Two-Stage Meta-Analysis Identifies Several New Loci for Parkinson's Disease
Source: PLoS Genet. 2011 Jun 30;7(6):e1002142. doi: 10.1371/journal.pgen.1002142 (PMC3128098; doi:10.1371/journal.pgen.1002142)
Supplement: Table S1 — Summary of results for fixed and random effects meta-analysis, as estimates of effect heterogeneity across cohorts and SNP used at the Do et al replication stage. (XLSX) [file pgen.1002142.s001.xlsx]

## Sheet: Sheet1
Locus Information					Fixed Effects		Random Effects		Heterogeneity Estimates		Replication Information
SNP	Chrom	SNP	Gene(s)	Alleles	OR (95% CI)	P-value	OR (95% CI)	P-value	Estimated Heterogeneity Variance	Heterogeneity P-value	SNP used in 23andMe replication	r2
rs708723	1q32	rs708723	RAB7L1/PARK16	T>C	0.88 ( 0.85,0.91 )	5.61e-13	0.879 ( 0.83,0.93 )	1.43783e-09	0.001	0.226	rs823114	0.87
rs34016896	3q26	rs34016896	NMD3	C>T	1.11 ( 1.07,1.15 )	8.73632e-09	1.11 ( 1.07,1.15 )	5.261e-08	0.0003	0.376	rs1382429	0.98
rs6812193	4q21	rs6812193	STBD1	C>T	0.9 ( 0.87,0.93 )	4.66018e-10	0.9 ( 0.86,0.94 )	4.97328e-06	0.0024	0.081	rs6812193	1.0
rs156429	7p15	rs156429	GPNMB	A>G	0.89 ( 0.86,0.93 )	2.68677e-10	0.89 ( 0.86,0.93 )	2.68677e-10	0	0.525	rs156425	0.92
rs591323	8p22	rs591323	FGF20	G>A	0.89 ( 0.86,0.92 )	2.52993e-09	0.89 ( 0.86,0.93 )	2.58879e-09	3.9e-06	0.442	rs477516	0.93
chr8:89442157	8q21	chr8:89442157	MMP16	C>T	1.34 ( 1.22,1.47 )	1.87748e-09	1.34 ( 1.21,1.48 )	1.87748e-09	0.0026	0.366	rs16883803	0.99
rs4889603	16p11	rs4889603	STXB1	A>G	1.14 ( 1.1,1.18 )	1.766e-12	1.14 ( 1.09,1.19 )	4.68243e-10	0.00095	0.26	rs10871454	0.76
	Supplementary Table S2: Results summary of fixed and random effects meta-analytic methods, as well as estimates of effect heterogeneity across cohorts.
