# Supplementary material for: A Two-Stage Meta-Analysis Identifies Several New Loci for Parkinson's Disease
Source: PLoS Genet. 2011 Jun 30;7(6):e1002142. doi: 10.1371/journal.pgen.1002142 (PMC3128098; doi:10.1371/journal.pgen.1002142)
Supplement: Table S2 — Summary of the quality control parameters applied to the GWA datasets included in this study. (XLSX) [file pgen.1002142.s002.xlsx]

## Sheet: Sheet1
Quality control metric / Datasets	US-GWAS	dbGAP-GWAS	UK-GWAS	GER-GWAS	FR-GWAS	NL-GWAS	ICE-GWAS	US-Immuno	UK-Immuno	GER-Immuno	FR-Immuno	NL-Immuno
Genotype callling method	Illumina BeadStudio	Illumina BeadStudio	Illuminus	Illumina BeadStudio	Illumina BeadStudio	Illumina BeadStudio	Illumina BeadStudio	Illumina BeadStudio	Illumina BeadStudio	Illumina BeadStudio	Illumina BeadStudio	Illumina BeadStudio
Call rate per sample, minimum	0.95	0.95	0.98	0.95	0.96	0.975	0.98	0.95	0.95	0.95	0.95	0.95
Call rate per SNP, minimum	0.95	0.95	0.98	0.95	0.97	0.95	0.95	0.95	0.95	0.95	0.95	0.95
Sex discrepancies from X heterogeneity and self-report	PLINK	PLINK	PLINK	PLINK	PLINK	PLINK	discrepancies (self-report vs X chromosome heterozygosity) removed	PLINK	PLINK	PLINK	PLINK	PLINK
Hardy Weinberg Equilibrium, p-value threshold	1E-4 in controls, 1E-7 in cases	1E-4 in controls, 1E-7 in cases	1e-08	0.01 in controls	1e-05		1e-05	1E-4 in controls, 1E-7 in cases	1E-4 in controls, 1E-7 in cases	1E-4 in controls, 1E-7 in cases	1E-4 in controls, 1E-7 in cases	1E-4 in controls, 1E-7 in cases
Minor allele frequency, minimum	0.01	0.01	0.01	0.05	0.05	0.01	0.01	0.01	0.01	0.01	0.01	0.01
Cryptic relatedness	pi_hat from PLINK, removal of > 0.15	pi_hat from PLINK, removal of > 0.15	pi_hat from PLINK, removal of > 0.15	pi_hat from PLINK, removal of > 0.15	pi_hat from PLINK, removal of > 0.14	pi_hat from PLINK, removal of > 0.15	pi_hat from PLINK, removal of > 0.15	pi_hat from PLINK, removal of > 0.15	pi_hat from PLINK, removal of > 0.15	pi_hat from PLINK, removal of > 0.15	pi_hat from PLINK, removal of > 0.15	pi_hat from PLINK, removal of > 0.15
Ancestry outlier exclusion	PLINK, multidimensional scaling	PLINK, multidimensional scaling	PLINK	PLINK, multidimensional scaling	PLINK, multidimensional scaling	PLINK, multidimensional scaling	structure and PLINK, multidimensional scaling	PLINK, multidimensional scaling	PLINK, multidimensional scaling	PLINK, multidimensional scaling	PLINK, multidimensional scaling	PLINK, multidimensional scaling
Additional quality control steps	differentially missing SNPs in cases and controls removed at p-values < 1E-5	differentially missing SNPs in cases and controls removed at p-values < 1E-5	N/A	N/A		Removal of samples with F estimates > 4 standard deviations from population mean	frequency differences by chip type removed at p-values < 1E-5	differentially missing SNPs in cases and controls removed at p-values < 1E-5	differentially missing SNPs in cases and controls removed at p-values < 1E-5	differentially missing SNPs in cases and controls removed at p-values < 1E-5	differentially missing SNPs in cases and controls removed at p-values < 1E-5	differentially missing SNPs in cases and controls removed at p-values < 1E-5
Analysis package and covariates for logistic regression based GWAS	MACH2DAT, component vectors 1 and 2 from multidimensional scaling	MACH2DAT, component vectors 1 and 2 from multidimensional scaling	MACH2DAT	MACH2DAT, component vectors 1 and 2 from multidimensional scaling	MACH2DAT, principal component vectors 1 and 2 from EIGENSTRAT	MACH2DAT, component vectors 1 and 2 from multidimensional scaling	MACH2DAT	PLINK, component vectors 1 and 2 from multidimensional scaling	PLINK, component vectors 1 and 2 from multidimensional scaling	PLINK, component vectors 1 and 2 from multidimensional scaling	PLINK, component vectors 1 and 2 from multidimensional scaling	PLINK, component vectors 1 and 2 from multidimensional scaling
Imputation package, minimum quality, reference haplotype	MACH, RSQR > 0.30, August 2009 release of 1000 Genome Project CEU	MACH, RSQR > 0.30, August 2009 release of 1000 Genome Project CEU	MACH, RSQR > 0.30, August 2009 release of 1000 Genome Project CEU	MACH, RSQR > 0.30, August 2009 release of 1000 Genome Project CEU	MACH, RSQR > 0.30, August 2009 release of 1000 Genome Project CEU	MACH, RSQR > 0.30, August 2009 release of 1000 Genome Project CEU	MACH, RSQR > 0.30, August 2009 release of 1000 Genome Project CEU	N/A	N/A	N/A	N/A	N/A
